# Supplementary material for: AcABI5a integrates abscisic acid signaling to developmentally modulate fruit ascorbic acid biosynthesis in kiwifruit
Source: Hortic Res. 2025 Apr 24;12(8):uhaf111. doi: 10.1093/hr/uhaf111 (PMC12258035; doi:10.1093/hr/uhaf111)
Supplement: Web_Material_uhaf111 [file web_material_uhaf111.zip]

Archive with 7 entries (7 files):
- Liu et al AcABI5a- Supplemental Figures.docx
- Supplemental Figure S1.jpg
- Supplemental Figure S2.jpg
- Supplemental Figure S3.jpg
- Supplemental Figure S4.jpg
- Supplemental Figure S5.jpg
- Supplemental Table-Liu et al AcABI5a.xlsx
