# Supplementary material for: AcABI5a integrates abscisic acid signaling to developmentally modulate fruit ascorbic acid biosynthesis in kiwifruit
Source: Hortic Res. 2025 Apr 24;12(8):uhaf111. doi: 10.1093/hr/uhaf111 (PMC12258035; doi:10.1093/hr/uhaf111)
Supplement: Web_Material_uhaf111 [file web_material_uhaf111.zip › Supplemental Table-Liu et al AcABI5a.xlsx]

## Sheet: Gene ID
Table S1. The GenBank accession numbers used in this study.
Gene name	Enayme name	Gene ID	Species
AcGGP1	GDP-L-galactose phosphorylase 1	Actinidia05074	Actinidia chinensis
AcGGP2	GDP-L-galactose phosphorylase 2	Actinidia36370	Actinidia chinensis
AcGGP3	GDP-L-galactose phosphorylase 3	Actinidia32270	Actinidia chinensis
AcGME1	GDP-mannose-3′,5′-epimerase 1	Actinidia40102	Actinidia chinensis
AcGME2	GDP-mannose-3′,5′-epimerase 2	Actinidia04990	Actinidia chinensis
AcGPP	L-Galactose-1-phosphate phosphatase	Actinidia11890	Actinidia chinensis
AcGMP1	GDP-mannose pyrophosphorylase 1	Actinidia02374	Actinidia chinensis
AcGMP2	GDP-mannose pyrophosphorylase 2	Actinidia34962	Actinidia chinensis
AcGMP3	GDP-mannose pyrophosphorylase 3	Actinidia06048	Actinidia chinensis
AcGMP4	GDP-mannose pyrophosphorylase 4	Actinidia19079	Actinidia chinensis
AcGMP5	GDP-mannose pyrophosphorylase 5	Actinidia36057	Actinidia chinensis
AcGMP6	GDP-mannose pyrophosphorylase 6	Actinidia06047	Actinidia chinensis
AcMYBS1a		Actinidia31027	Actinidia chinensis
AcMYBS1b		Actinidia39811	Actinidia chinensis
AcABI5a	Abscisic acid insensitive 5a	Actinidia05437	Actinidia chinensis
AcABI5b	Abscisic acid insensitive 5b	Actinidia01343	Actinidia chinensis
AcABI3a	Abscisic acid insensitive 5c	Actinidia09501	Actinidia chinensis
AcPGI1	Phosphoglucoisomerase 1	Actinidia15329	Actinidia chinensis
AcPGI2	Phosphoglucoisomerase 2	Actinidia30816	Actinidia chinensis
AcPMI1	Phosphomannose Isomerase 1	Actinidia36324	Actinidia chinensis
AcPMI2	Phosphomannose Isomerase 2	Actinidia26306	Actinidia chinensis
AcGDH	L-Galactose dehydrogenase	Actinidia02420	Actinidia chinensis
AcGLDH	L-Galactono-1,4-lactone dehydrogenase	Actinidia39175	Actinidia chinensis
PEROXIDASE 1		Actinidia32861	Actinidia chinensis
PEROXIDASE 2		Actinidia03760	Actinidia chinensis
PEROXIDASE 3		Actinidia00816	Actinidia chinensis
PEROXIDASE 4		Actinidia37285	Actinidia chinensis

## Sheet: Primers
Table S2. The primers used in this study.
Primers	Sequence (5’-3’)	Objective
AcGGP3-qpcrF	TGAAGCCATCTCTTGTGCTGAT	qRT-PCR
AcGGP3-qpcrR	TGCTTCTTCACGAGATTGAGGA	qRT-PCR
AcMYBS1-qpcrF	CGTGCCAATCCCCAGCTATATTGGG	qRT-PCR
AcMYBS1-qpcrR	GGAAACCCGCTTCCATAGC	qRT-PCR
AcABI5a-qpcrF	AAAGGCGAGGTTGAGTCACCGTC	qRT-PCR
AcABI5a-qpcrR	GGTGGCAGGGTTCGAGTTTTGGTT	qRT-PCR
AcABI5a-edit-qpcrF	CAGGAACAACCACCGAATGGG	qRT-PCR for gene editing
AcABI5a-edit-qpcrR	TCTCTCCGATAGTGAGTTGCC	qRT-PCR for gene editing
Actin-F	TGAGAGATTCCGTTGCCCAGAAGT	qRT-PCR
Actin-R	TTCCTTACTCATGCGGTCTGCGAT	qRT-PCR
POE-AcABI5a-F	GGACTCTAGAGGATCCATGAAAATGGTGTTTACGGAGTGCG	overexpression
POE-AcABI5a-R	TGGTACCCGGGGATCCAAATGAGCAACTCAAACTCCGC	overexpression
POE-AcMYBS1-F	GGACTCTAGAGGATCC ATGTCAGCTTCAGTGGATTGGAG	overexpression
POE-AcMYBS1-R	TGGTACCCGGGGATCC TTGGTGCATTGTTTGGGGTGCC	overexpression
POE-F	CAAAGCAAGTGGATTGATGTGATAT	Identification of overexpression
POE-R	CCCCATTCGGTGGTTGTTCCTGC	Identification of overexpression
TRV2-AcABI5a-F	TAAGGTTACCGAATTCAGTCACCGTCCAAGAACCAG	Inhibt-expression
TRV2-AcABI5a-R	GCTCGGTACCGGATCCTGCCGTTGGGCAGAACCG	Inhibt-expression
Crispr-AcABI5a-T1F	GGTCTCTTGCAGCAGGAACAACCACCGAATGGTTTCAGAGCTATGCTGGA	Gene editing
Crispr-AcABI5a-T2R	GGTCTCTAAACACCCCACCAACACTGCCCTGTGCACCAGCCGGGAATCGAA	Gene editing
SP-DL	GTCGTGCTCCACATGTTGACCGG	Identification of gene edit
SP-R	CCCGACATAGATGCAATAACTTC	Identification of gene edit
YFP- AcABI5a-F	TTACAATTACGGATCCATGAAAATGGTGTTTA	Subcellular localization
YFP- AcABI5a-R	CCTTGCCCATGGATCCAAATGAGCAACTCAA	Subcellular localization
pLaczi- AcMYBS1-F	CCGGAATTC TGTTGGCTCTTCTTATTGGAG	Yeast one hybrid
pLaczi- AcMYBS1-R	CGGGGTACC CTTCTTCTCTGCTCCAATCCACTGA	Yeast one hybrid
pLaczi- AcABI5a-F	CCGGAATTC AGGCAATAACCTCACATACAACTAA	Yeast one hybrid
pLaczi- AcABI5a-R	CGGGGTACC TTCCTGTTTTTCTTGTGTTGGTTGC	Yeast one hybrid
PJG- AcABI5a-F	TGCCTCTCCCGAATTC ATGAAAATGGTGTTTACGGA	Yeast one hybrid
PJG -AcABI5a-R	TCCAAAGCTTCTCGAG AAATGAGCAACTCAAACTCC	Yeast one hybrid
pGreen- AcGGP3-lianF	GGGGTACC AGCATTTTTGCTTCTTTAAAATCTTGGATTCCCTA	Dual-LUC assay
pGreen- AcGGP3-lianR	CCCAAGCTT CTCGAACTCAGAAAACGCAAAAACACCAAGACTCGA	Dual-LUC assay
pGreen-AcABI5a-lianF	TATAGGGCGAATTGGGTACC AGGCAATAACCTCACATACAACTAA	Dual-LUC assay
pGreen-AcABI5a-lianR	TAGAACTAGTGGATCC TTCCTGTTTTTCTTGTGTTGGTTGC	Dual-LUC assay
BD- AcABI5a-F	CATGGAGGCCGAATTC ATGAAAATGGTGTTTACGGA	Yeast two hybrid
BD- AcABI5a-R	GCAGGTCGACGGATCC AAATGAGCAACTCAAACTCC	Yeast two hybrid
BD- AcMYBS1-F	CATGGAGGCCGAATTC ATGTCAGCTTCAGTGGATTGGAG	Yeast two hybrid
BD- AcMYBS1-R	GCAGGTCGACGGATCC TTGGTGCATTGTTTGGGGTGCC	Yeast two hybrid
AD- AcABI5a-F	GGAGGCCAGTGAATTC ATGAAAATGGTGTTTACGGA	Yeast two hybrid
AD- AcABI5a-R	CGAGCTCGATGGATCC AAATGAGCAACTCAAACTCC	Yeast two hybrid
AD- AcMYBS1-F	GGAGGCCAGTGAATTC ATGTCAGCTTCAGTGGATTGGAG	Yeast two hybrid
AD- AcMYBS1-R	CGAGCTCGATGGATCC TTGGTGCATTGTTTGGGGTGCC	Yeast two hybrid
YNE- AcMYBS1-F	CGCCACTAGTGGATCC ATGGAAAACCTTTGCGAAAGAATGC	BiFC assay
YNE- AcMYBS1-R	TCCCGGGAGCGGTACC TTGGTGCATTGTTTGGGGTGCCATT	BiFC assay
YCE- AcABI5a-F	CGCCACTAGTGGATCC ATGAAAATGGTGTTTACGGA	BiFC assay
YCE- AcABI5a-R	TCCCGGGAGCGGTACC AAATGAGCAACTCAAACTCC	BiFC assay
1300nLUC- AcMYBS1-F	tcggtacccgggatccATGTCAGCTTCAGTGGATTGGAG	Luciferase complementation assay
1300nLUC-AcMYBS1-R	acgagatctggtcgacTTGGTGCATTGTTTGGGGTGCC	Luciferase complementation assay
1300cLUC- AcABI5a-F	gtcccggggcggtaccATGAAAATGGTGTTTACGGA	Luciferase complementation assay
1300cLUC-AcABI5a-R	agctctgcaggtcgacAAATGAGCAACTCAAACTCC	Luciferase complementation assay
His-AcABI5a-F	GGCTGATATCGGATCC ATGAAAATGGTGTTTACGGA	EMSA and pull-down
His-AcABI5a-R	GTGCGGCCGCAAGCTT AAATGAGCAACTCAAACTCC	EMSA and pull-down
GST- AcMYBS1-F	GGTTCCGCGTGGATCC ATGGAAAACCTTTGCGAAAGAATGC	Pull-down
GST- AcMYBS1-R	CAGTCACGATGAATTC TTGGTGCATTGTTTGGGGTGCCATT	Pull-down
FAM- AcMYBS1-F	ATATTTTGTTATACGTGTTAGAAGTTCA	Probe of EMSA assay
FAM- AcMYBS1-mutF	ATATTTTGTTAAAAAAATTAGAAGTTCA	Mutated probe of EMSA assay
AcMYBS1-mutR	TGAACTTCTAATTTTTTTAACAAAATAT	Mutated probe of EMSA assay
AcMYBS1-F	ATATTTTGTTATACGTGTTAGAAGTTCA	Competing probe of EMSA assay
AcMYBS1-R	TGAACTTCTAACACGTATAACAAAATAT	Competing probe of EMSA assay
FAM- AcABI5a-F	GCACCCTTGTAGACGTGAAATTGTAAGA	Probe of EMSA assay
FAM- AcABI5a-mutF	GCACCCTTGTAAAAAAAAAATTGTAAGA	Mutated probe of EMSA assay
AcABI5a-mutR	TCTTACAATTTTTTTTTTACAAGGGTGC	Mutated probe of EMSA assay
AcABI5a-F	GCACCCTTGTAGACGTGAAATTGTAAGA	Competing probe of EMSA assay
AcABI5a-R	TCTTACAATTTCACGTCTACAAGGGTGC	Competing probe of EMSA assay
AcMYBS1-ChIP-qF	TCGCTAGATATTAATATGTCA	ChIP-qPCR assay
AcMYBS1-ChIP-qR	TCTCAAAATATTTTCAAGAACA	ChIP-qPCR assay
AcABI5a-ChIP-qF	TGCATCCTTGGACTTTAACTGGA	ChIP-qPCR assay
AcABI5a-ChIP-qR	TGATTTACAATTAACTTTGAT	ChIP-qPCR assay
